# Supplementary material for: Oncogenic State and Cell Identity Combinatorially Dictate the Susceptibility of Cells within Glioma Development Hierarchy to IGF1R Targeting
Source: Adv Sci (Weinh). 2020 Oct 1;7(21):2001724. doi: 10.1002/advs.202001724 (PMC7610337; doi:10.1002/advs.202001724)
Supplement: Supplementary file 2 — Supplemental Table 1 [file ADVS-7-2001724-s002.xlsx]

## Sheet: Table S10
Table S1.Reagent and resource used in this paper.
REAGENT or RESOURCE	SOURCE	IDENTIFIER
Primary antibodies
Goat anti-PDGFRα	R&D	Cat#AF1062; RRID:AB_2236897
Rabbit anti-Olig2	Millipore	Cat#AB9610; RRID:AB_570666
Goat anti-Olig2	R&D	Cat#AF2418; RRID:AB_2157554
Mouse anti-APC-CC1	Millipore	Cat#OP80; RRID:AB_2057371
Goat anti-DsRed	Santa Cruz	Cat#sc-33353; RRID:AB_639924
Rabbit anti-p-IGF1R(Y1161)	Abcam	Cat#ab39398;RRID:AB_731544
Rabbit anti-IGF1R	Cell Signaling Technology (CST)	Cat#3027; RRID:AB_2122378
Rat anti-BrdU	Accurate Chemical & Scientific Corporation	Cat#OBT0030; RRID:AB_2313756
Rabbit anti-Ki67	Abcam	Cat#ab15580; RRID:AB_443209
Chicken anti-GFP	Aves Labs	Cat#GFP-1020; RRID:AB_10000240
Goat anti-c-Myc	Novus Biologicals	Cat#NB600-338; RRID:AB_10001879
Mouse anti-Ki67	BD Pharmingen™	Cat#556003; RRID:AB_396287
Chicken anti-Nestin	Novus Biologicals	Cat#NB100-1604; RRID:AB_2282642
Mouse anti-NeuN	Millipore	Cat#MAB377; RRID:AB_2298772
Rabbit anti-Sox9	Abcam	Cat#ab185966; RRID:AB_2728660
Mouse anti-human CD140α	BD Pharmingen™	Cat#556001; RRID:AB_396285
Rabbit anti-GFAP	DAKO	Cat#Z0334; RRID:AB_10013382
Rabbit anti-Sox2	Abcam	Cat#ab97959; RRID:AB_2341193
Goat anti-PDGFRα	R&D	Cat#AF-307-NA; RRID:AB_354459
Goat anti-Sox10	Santa Cruz	Cat#sc-17342; RRID:AB_2195374
Mouse anti-Human Nuclei	Millipore	Cat#MAB1281; RRID:AB_94090
Mouse anti-H-2Kk	BioLegend	Cat#114902; RRID:AB_313609
Rabbit anti-PhiYFP	Evrogen	Cat#AB601
Rabbit anti-p-PDGFRα (Y849)	Cell Signaling Technology (CST)	Cat#3170; RRID:AB_2162348
Rabbit anti-Histone 3	Beyotime	Cat#AF7101
Mouse IgG	Abmart	#B30010S
Mouse anti-HA-Tag (26D11)	Abmart	Cat#20003
Mouse anti-Flag-Taq (3B9)	Abmart	Cat#20008
PE-conjugated Mouse Anti-Human CD221	BD Pharmingen™	Cat#555999
Alexa Fluor® 647-conjugated Mouse Anti-Human CD140α	BD Pharmingen™	Cat#562798
APC-conjugated-IGF1 Receptor	Abcam	Cat#ab225298
APC-conjugated Mouse PDGFRα	BD Pharmingen™	Cat#FAB1062A
PE-conjugated anti-human PDGFRα	BD Pharmingen™	Cat#FAB1264P; RRID:AB_2162489
APC-conjugated anti-Human PDGFRα	BD Pharmingen™	Cat#FAB1264A
Rat anti-Ki67	eBioscience™	Cat#14-5698-82; RRID:AB_10854564
Mouse anti-O4	Millipore	Cat#MAB345; RRID:AB_94872
Rabbit anti-NG2	Millipore	Cat#AB5320; RRID:AB_91789
Rabbit anti-p-IGF1R(Y1135/1136)	Cell Signaling Technology (CST)	Cat#3024; RRID:AB_331253
Rabbit anti-p-IRS1(S302)	Cell Signaling Technology (CST)	Cat#2384S; RRID:AB_330360
Mouse anti-IRS1	Cell Signaling Technology (CST)	Cat#3194; RRID:AB_561124
Rabbit anti-p-AKT(S473)	Cell Signaling Technology (CST)	Cat#4060; RRID:AB_2315049
Rabbit anti-p-AKT(T308)	Cell Signaling Technology (CST)	Cat#2965; RRID:AB_2255933
Rabbit anti-AKT	Cell Signaling Technology (CST)	Cat#4691; RRID:AB_915783
Rabbit anti-p-p70 S6K(T389)	Cell Signaling Technology (CST)	Cat#9205; RRID:AB_330944
Rabbit anti-p70 S6K	Cell Signaling Technology (CST)	Cat#9202; RRID:AB_331676
Rabbit anti-p-S6(S235/236)	Cell Signaling Technology (CST)	Cat#4858; RRID:AB_916156
Rabbit anti-S6	Cell Signaling Technology (CST)	Cat#2217; RRID:AB_331355
Rabbit anti-p-ERK(1/2)(T202/Y204)	Cell Signaling Technology (CST)	Cat#4370; RRID:AB_2315112
Rabbit anti-ERK(1/2)	Cell Signaling Technology (CST)	Cat#4695; RRID:AB_390779
Secondary antibodies
Alexa Fluor 488 Donkey Anti-Chicken	Jackson ImmunoResearch	Cat#703-545-155; RRID:AB_2340375
Alexa Fluor 488 Donkey Anti-Goat	Jackson ImmunoResearch	Cat#705-545-147; RRID:AB_2336933
Alexa Fluor 488 Donkey Anti-Rat	Jackson ImmunoResearch	Cat#712-545-150; RRID:AB_2340683
Alexa Fluor 488 Donkey Anti-Mouse	Jackson ImmunoResearch	Cat#715-545-151; RRID:AB_2341099
Alexa Fluor 647 Donkey Anti-Goat	Jackson ImmunoResearch	Cat#705-605-147; RRID:AB_2340437
Alexa Fluor 647 Donkey Anti-Mouse	Jackson ImmunoResearch	Cat#715-605-151; RRID:AB_2340863
Alexa Fluor 647 Donkey Anti-Rabbit	Jackson ImmunoResearch	Cat#711-605-152; RRID:AB_2492288
Cy3 AffiniPure Donkey Anti-Rabbit	Jackson ImmunoResearch	Cat#711-165-152; RRID:AB_2307443
Cy3 AffiniPure Donkey Anti-Mouse	Jackson ImmunoResearch	Cat#715-165-151; RRID:AB_2315777
Alexa Fluor 555 Donkey Anti-Goat	Invitrogen	Cat#A-21432; RRID:AB_141788
Peroxidase Donkey Anti-Rabbit	Jackson ImmunoResearch	Cat#711-035-152; RRID:AB_10015282
Peroxidase Donkey Anti-Mouse	Jackson ImmunoResearch	Cat#715-035-150; RRID:AB_2340770
Peroxidase Donkey Anti-Goat	Jackson ImmunoResearch	Cat#705-035-003; RRID:AB_2340390
Fab Donkey-anti-Mouse IgG (H+L)	Jackson ImmunoResearch	Cat#715-007-003; RRID:AB_2307338
AffiniPure Goat anti-Mouse IgG (H+L)	Jackson ImmunoResearch	Cat#115-005-003; RRID:AB_2338447
Chemicals and Key reagents
BrdU	Sigma	B5002
Tamoxifen Citrate	Meilunbio	MB1233
OSI-906	Meilunbio	MB3955
Picropodophyllin (PPP)	This paper	N/A
Picropodophyllin (PPP)	Selleck	S7668
PB-020	This paper	N/A
NVP-AEW541	Meilunbio	MB3904
MK2206	Meilunbio	MB3648
PD-0325901	Meilunbio	MB1886
Papain	Worthington Biochem	LS003126
Neurobasal	Gibco	21103049
B27 minus vA (50x)	Gibco	12587010
B27 minus insulin (50x)	Gibco	A1895601
DNA Miniprep Kit	Axygen	#AP-MN-MS-GDNA-50
PCR cleanup Kit	Axygen	#AP-PCR-250
Neural Tissue Dissociation kit with Papain	Miltenyi	#130-092-628
Neurobasal A	Gibco	#12349015
Cell lysis buffer (for Western and IP)	Beyotime	#P0013
Protein A/G PLUS-Agarose	Santa Cruz	#sc-2003
PDGFAA	Peprotech	AF-100-13A
PDGFBB	Peprotech	100-14B
IGF1	Peprotech	100-11
IGF2	Peprotech	AF-100-12
EGF	Peprotech	AF-100-15
FGF	Peprotech	100-18B
Insulin	Sigma	I-6634
HGF	Peprotech	100-39
hGH	Peprotech	100-40
BDNF	Peprotech	450-02
NT-3	Peprotech	AF-450-03
Deposited Data
Sequence data	This paper	GEO: GSE108862
scRNA-seq data	This paper	GEO: GSE108862
Experimental models: Organisms/Strains
Mouse: NG2-CreER	The Jackson Laboratory	Cat#JAX:008538; RRID:IMSR_JAX:008538
Mouse: Rosa-tdTomato (Ai9)	The Jackson Laboratory	Cat#JAX:007909; RRID:IMSR_JAX:007909
Mouse: p53KO	The Jackson Laboratory	Cat#JAX:002101; RRID:IMSR_JAX:002101
Mouse: p53flox	National Cancer Institute	Cat#NCIMR:01XC2; RRID:IMSR_NCIMR:01XC2
Mouse: NF1flox	National Cancer Institute	Cat# NCIMR:01XM4; RRID:IMSR_NCIMR:01XM4
Mouse: IGF1Rflox	The Jackson Laboratory	Cat#JAX:012251; RRID:IMSR_JAX:012251
Mouse: Nestin-CreER	(Imayoshi et al., 2006)	N/A
Mouse: hGFAP-Cre	The Jackson Laboratory	Cat# JAX:004600; RRID:IMSR_JAX:004600
Mouse: TG11ML	The Jackson Laboratory	Cat# JAX:022977; RRID:IMSR_JAX:022977
Mouse: GT11ML	The Jackson Laboratory	Cat# JAX:022976; RRID:IMSR_JAX:022976
Mouse: NG2-Cre	The Jackson Laboratory	Cat# JAX:008533; RRID:IMSR_JAX:008533
NOD-SCID	Shanghai SLAC Laboratory Animal Company	N/A
Experimental models: cell lines or primary cells
#1483 mouse glioma cell line	This paper (from the CKO_NG2-CreER model)	N/A
#1877 mouse glioma cell line	This paper (from the CKO_NG2-CreER model)	N/A
#1920 mouse cell line	This paper (from the CKO_NG2-CreER_IGF1R (flox/flox) model)	N/A
#4612 mouse glioma cell line	This paper (from a neonatal electroporation glioma model generated by PB-transposon-based CRISPR-cas9 system to knock out Trp53, Rb1 and Pten;)	N/A
H2 human GBM cell line	This paper	N/A
H5 human GBM cell line	This paper	N/A
H63 human GBM cell line	This paper	N/A
DBTGR	Nanjing Cobioer Company	Cat#CBP60583
U87MG	Nanjing Cobioer Company	Cat#CBP60299
KNS-81	Nanjing Cobioer Company	Cat#CBP60591
T387	Kindly provided by Jianghong Man’s lab	N/A
HEK293T cell line	Kindly provided by Shumin Duan’s lab	N/A
3T3 cell line	Kindly provided by Xing Guo’s lab	N/A
Wild Type MEF cell line	This paper (from the WT_NG2-CreER model)	N/A
Trp53-/-; NF1-/- MEF cell line	This paper (from the CKO_NG2-CreER model)	N/A
Normal OPCs	This paper (from the CKO_NG2-Cre model (Cre negative))	N/A
Trp53-/-; NF1-/- OPCs	This paper (from the CKO_NG2-Cre model (Cre positive))	N/A
Primers
See Table S4.
Recombinant DNA
Plasmid: PIGGY-Cre (no start)	A CAG-promoter-driven Cre construct	N/A
Plasmid: PIGGY-HyPBase	A CAG promoter-driven hyper-PBase construct	N/A
Plasmid: P173-M (Mouse)	PiggyBac-EGFP-3XMir-mIGF1R-H-2Kk	N/A
Plasmid: P173-L	PiggyBac-EGFP-3XMir-Luciferase-H-2Kk	N/A
Plasmid: P173-H (Human)	PiggyBac-EGFP-3XMir-hIGF1R-H-2Kk	N/A
Plasmid:PLiu0058	A CAG-promoter-driven nPhiYFP PiggyBac construct	N/A
Plasmid: P197-M(Mouse)	Use for the Igf1r gene knocking-out and cell labeling synchronously	N/A
Plasmid: P197-H(Human)	Use for the IGF1R gene knocking-out and cell labeling synchronously	N/A
Plasmid: P197-NT	Use for the contrast with P197-M, P197-H, P197-PN, and P197-PNI	N/A
Plasmid: plent-puro-Igf1r(mutant)-H2Kk	Use for the overexpression of the gene Igf1r which contains point mutant sites to avoid to be knocked out by the expression of the plasmid P197-M	N/A
Plasmid: plent-puro-IGF1R(mutant)-H2Kk	Use for the overexpression of the gene IGF1R which contains point mutant sites to avoid to be knocked out by the expression of the plasmid P197-H	N/A
Software and Algorithms
NIS-Elements D	Nikon	N/A
Image J	N/A	N/A
R package Seurat	N/A	N/A
Monocle package	N/A	N/A
Prism 5	GraphPad Software	N/A
Olympus Fluoview 1000	Olympus	N/A
