# Supplementary material for: Oncogenic State and Cell Identity Combinatorially Dictate the Susceptibility of Cells within Glioma Development Hierarchy to IGF1R Targeting
Source: Adv Sci (Weinh). 2020 Oct 1;7(21):2001724. doi: 10.1002/advs.202001724 (PMC7610337; doi:10.1002/advs.202001724)
Supplement: Supplementary file 3 — Supplemental Table 2 [file ADVS-7-2001724-s003.xlsx]

## Sheet: Sheet1
Table S2. Information of all human samples used in this paper.
ID	Gender	Age	Location	Pathological identity	WHO Grade
H15	Female	50	Cortex of the temporal lobe	/	Normal brain
H3	Female	52	Left frontal lobe	Diffusive astrocytoma	II
H8	Female	47	Left frontal lobe	Oligodendroglioma	II
H49	Female	36	Left frontal-temporal lobe	Oligodendroglioma	II
H60	Female	38	Right temporal lobe	Astrocytoma	II
H72	Male	31	Left parietal lobe	Diffusive astrocytoma	II
H141	Male	32	Right frontal-temporal lobe	Anaplastic astrocytoma	III
H51	Female	54	Bilateral frontal lobe	Mixed oligodendroastrocytoma	III
H52	Female	31	Right frontal lobe	Anaplastic oligodendroglioma	III
H58	Male	30	Left frontal-temporal lobe	Anaplastic astrocytoma	III
H59	Female	56	Left frontal lobe	Anaplastic oligodendroglioma	III
H62	Female	49	Right frontal lobe	Anaplastic oligodendroglioma	III
H2	Male	68	Left temporal lobe	Glioblastoma Multiforme	IV
H5	Male	57	Bilateral frontal lobe	Glioblastoma Multiforme	IV
H7	Female	29	Left frontal lobe	Glioblastoma Multiforme	IV
H13	Male	62	Right frontal lobe	Glioblastoma Multiforme	IV
H31	Female	71	Right parietal-occipital lobe	Glioblastoma Multiforme	IV
H36	Male	63	Left occipital lobe	Glioblastoma Multiforme	IV
H46	Male	29	Right frontal-temporal lobe	Glioblastoma Multiforme	IV
H63	Female	72	Right temporal lobe	Glioblastoma Multiforme	IV
H68	Male	69	Left temporal-parietal lobe	Glioblastoma Multiforme	IV
H74	Male	60	Left frontal lobe	Glioblastoma Multiforme	IV
H76	Female	45	Left frontal lobe	Glioblastoma Multiforme	IV
H80	Female	30	Right temporal lobe	Gliosarcoma	IV
H81	Female	67	Left frontal lobe	Glioblastoma Multiforme	IV
H134	Male	52	frontal lobe	Glioblastoma Multiforme	IV
H138	Female	64	temporal lobe	Glioblastoma Multiforme	IV
H84	Male	60	Right temporal-parietal lobe	Glioblastoma Multiforme	IV
