# Supplementary material for: Oncogenic State and Cell Identity Combinatorially Dictate the Susceptibility of Cells within Glioma Development Hierarchy to IGF1R Targeting
Source: Adv Sci (Weinh). 2020 Oct 1;7(21):2001724. doi: 10.1002/advs.202001724 (PMC7610337; doi:10.1002/advs.202001724)
Supplement: Supplementary file 4 — Supplemental Table 3 [file ADVS-7-2001724-s004.xlsx]

## Sheet: Sheet1
Table S3. DNA sequences targeted by RNAi.
Name	Target Sequence
MirIGF1R(Mouse)-315	CATCCGTGGCTGGAAACTCTT
MirIGF1R(Mouse)-1560	TCTCATCAGCTTCACAGTTTA
MirIGF1R(Mouse)-2911	GGAGTGCTGTATGCTTCTGTG
MirLuciferase-200	TGAAACGATATGGGCTGAATA
MirLuciferase-826	AGCCTTCAGGATTACAAGATT
MirLuciferase-1495	GAGGTTCCATCTGCCAGGTAT
MirIGF1R(Human)-1068	CAAGGGCAATTTGCTCATTAA
MirIGF1R(Human)-2387	TCACATTGTACCGCATCGATA
MirIGF1R(Human)-3225	ACTGGTCATCATGGAACTGAT
shIGF1R(Mouse)-3329	ACCTGGTCATCATGGAACTAAT
shIGF1R(Mouse)-3437	CGCCGAAGATTTCACAGTCAAA
shIGF1R(Mouse)-5940	CGGGTCTCTCAGTTCTATGTTA
SgIGF1R(Human)-1	GGTCATCTCGAAGATGACCA
SgIGF1R(Human)-2	GTACTTGCTGCTGTTCCGAG
SgIGF1R(Human)-3	GGAGAACGACCATATCCGTG
SgIGF1R(Mouse)-1	GGAGTACAGGAAGTACGGAG
SgIGF1R(Mouse)-2	GGAAAACGACCATATCCGTG
SgIGF1R(Mouse)-3	GAAAACTGCACGGTGATCGA
SgNT	GCGACCAATACGCGAACGTC
