# Supplementary material for: Oncogenic State and Cell Identity Combinatorially Dictate the Susceptibility of Cells within Glioma Development Hierarchy to IGF1R Targeting
Source: Adv Sci (Weinh). 2020 Oct 1;7(21):2001724. doi: 10.1002/advs.202001724 (PMC7610337; doi:10.1002/advs.202001724)
Supplement: Supplementary file 5 — Supplemental Table 4 [file ADVS-7-2001724-s005.xlsx]

## Sheet: Sheet1
Table S4. Primers for Real-time qPCR.
qRT-PCR primer	Forward primer		Reversed primer
GAPDH (Mouse)	CGTCCCGTAGACAAAATGGT		GAATTTGCCGTGAGTGGAGT
GAPDH (Human)	CAGGAGGCATTGCTGATGAT		GAAGGCTGGGGCTCATTT
Beta-ACTIN (Mouse)	GACGGCCAGGTCATCACTAT		CTTCTGCATCCTGTCAGCAA
Beta-ACTIN (Human)	CTCCATCCTGGCCTCGCTGT		GCTGTCACCTTCACCGTTCC
PDGFRα (Human)	ATTAAGCCGGTCCCAACCTG		CTCCATTCCTCGGGCAACTT
NG2 (Human)	CTGCAGCTCTACTCTGGACG		GGATGGAGTCACTCAGCAGC
NKX2.2 (Human)	GGCGGGCATTCCCTTTT		CGAGCTGTACTGGGCGTTGT
OLIG2 (Human)	TCGCATCCAGATTTTCGGGT		GCAGAAAAAGGTCATCGGGC
