# Supplementary material for: Oncogenic State and Cell Identity Combinatorially Dictate the Susceptibility of Cells within Glioma Development Hierarchy to IGF1R Targeting
Source: Adv Sci (Weinh). 2020 Oct 1;7(21):2001724. doi: 10.1002/advs.202001724 (PMC7610337; doi:10.1002/advs.202001724)
Supplement: Supplementary file 6 — Supplemental Table 5 [file ADVS-7-2001724-s006.xlsx]

## Sheet: Sheet1
Table S5. Human samples used for RNA-Seq.
ID	cell type/tissue	Analysis
H80-panned	PDGFRα positive glioma cells	Differential expression genes (DEGs) analysis / ssGSEA/ GO enrichment analysis
H80-supernatant	PDGFRα negative glioma cells	Differential expression genes (DEGs) analysis / ssGSEA/GO enrichment analysis
H63-panned	PDGFRα positive glioma cells	Differential expression genes (DEGs) analysis / ssGSEA/ GO enrichment analysis
H63-supernatant	PDGFRα negative glioma cells	Differential expression genes (DEGs) analysis / ssGSEA/ GO enrichment analysis
H81-panned	PDGFRα positive glioma cells	Differential expression genes (DEGs) analysis / ssGSEA/GO enrichment analysis
H81-supernatant	PDGFRα negative glioma cells	Differential expression genes (DEGs) analysis / ssGSEA/GO enrichment analysis
H84-panned	PDGFRα positive glioma cells	Differential expression genes (DEGs) analysis / ssGSEA/GO enrichment analysis
H84-supernatant	PDGFRα negative glioma cells	Differential expression genes (DEGs) analysis / ssGSEA/ GO enrichment analysis
H74	Glioblastoma Multiforme tissue	ssGSEA/SNP
H80	Glioblastoma Multiforme tissue	ssGSEA/SNP
H81	Glioblastoma Multiforme tissue	ssGSEA/SNP
H84	Glioblastoma Multiforme tissue	ssGSEA/SNP
H5	Glioblastoma Multiforme tissue	ssGSEA/SNP
H31	Glioblastoma Multiforme tissue	ssGSEA/SNP
H63	Glioblastoma Multiforme tissue	ssGSEA/SNP
