# Supplementary material for: Oncogenic State and Cell Identity Combinatorially Dictate the Susceptibility of Cells within Glioma Development Hierarchy to IGF1R Targeting
Source: Adv Sci (Weinh). 2020 Oct 1;7(21):2001724. doi: 10.1002/advs.202001724 (PMC7610337; doi:10.1002/advs.202001724)
Supplement: Supplementary file 7 — Supplemental Table 6 [file ADVS-7-2001724-s007.xlsx]

## Sheet: Sheet1
Table S6.Mice used for all experimants in this paper.
Mice used for survival curve in Figure 1O.
13913	27	Male	NOD-SCID (PDGFRαHigh)	dead
13914	36	Male	NOD-SCID (PDGFRαHigh)	dead
13915	36	Male	NOD-SCID (PDGFRαHigh)	dead
13916	37	Male	NOD-SCID (PDGFRαHigh)	dead
13917	43	Male	NOD-SCID (PDGFRαLow)	dead
13918	44	Male	NOD-SCID (PDGFRαLow)	dead
13919	50	Male	NOD-SCID (PDGFRαLow)	live
13920	50	Male	NOD-SCID (PDGFRαLow)	live
Mice used for survival curve in Figure 2F.
ID	Age	Gender	Name	status
14880	26	Male	NOD-SCID (IGF1RHigh)	dead
14881	27	Male	NOD-SCID (IGF1RHigh)	dead
14882	27	Male	NOD-SCID (IGF1RHigh)	dead
14883	28	Male	NOD-SCID (IGF1RHigh)	dead
14884	28	Male	NOD-SCID (IGF1RHigh)	dead
14885	30	Male	NOD-SCID (IGF1RHigh)	dead
14887	27	Male	NOD-SCID (IGF1RLow)	dead
14888	28	Male	NOD-SCID (IGF1RLow)	dead
14889	31	Male	NOD-SCID (IGF1RLow)	dead
14890	31	Male	NOD-SCID (IGF1RLow)	dead
14891	34	Male	NOD-SCID (IGF1RLow)	dead
Mice used for survival curve in Figure 2G.
ID	Age	Gender	Name	status
12439	51	Male	NOD-SCID (IGF1RHigh)	dead
12440	66	Male	NOD-SCID (IGF1RHigh)	dead
12441	66	Male	NOD-SCID (IGF1RHigh)	dead
12442	70	Male	NOD-SCID (IGF1RHigh)	dead
12443	101	Male	NOD-SCID (IGF1RHigh)	dead
12444	71	Male	NOD-SCID (IGF1RLow)	dead
12445	82	Male	NOD-SCID (IGF1RLow)	dead
12446	114	Male	NOD-SCID (IGF1RLow)	dead
12447	115	Male	NOD-SCID (IGF1RLow)	dead
12448	93	Male	NOD-SCID (IGF1RLow)	dead
12449	123	Male	NOD-SCID (IGF1RLow)	dead
Mice used for survival curve in Figure 2I.
ID	Age	Gender	Name	Brain tumor
1482	261	Female	CKO_NG2-CreER	Yes
1483	165	Male	CKO_NG2-CreER	Yes
1484	259	Male	CKO_NG2-CreER	Yes
1485	229	Male	CKO_NG2-CreER	Yes
1487	285	Male	CKO_NG2-CreER	Yes
1537	160	Male	CKO_NG2-CreER	Uncertain
1633	215	Female	CKO_NG2-CreER	Yes
1682	214	Female	CKO_NG2-CreER	Yes
1684	214	Female	CKO_NG2-CreER	Yes
1822	204	Male	CKO_NG2-CreER	Yes
1823	298	Male	CKO_NG2-CreER	Yes
1876	210	Male	CKO_NG2-CreER	Yes
1877	162	Male	CKO_NG2-CreER	Yes
1878	224	Male	CKO_NG2-CreER	Yes
1952	158	Female	CKO_NG2-CreER	Yes
2013	249	Female	CKO_NG2-CreER	Yes
2014	200	Male	CKO_NG2-CreER	Yes
2036	141	Male	CKO_NG2-CreER	No
2037	239	Male	CKO_NG2-CreER	Yes
2038	205	Male	CKO_NG2-CreER	Yes
2040	260	Female	CKO_NG2-CreER	Yes
2042	226	Female	CKO_NG2-CreER	Yes
2043	221	Female	CKO_NG2-CreER	Yes
2044	195	Female	CKO_NG2-CreER	Yes
2048	197	Male	CKO_NG2-CreER	Yes
2050	193	Female	CKO_NG2-CreER	Yes
2051	262	Female	CKO_NG2-CreER	Yes
2052	233	Female	CKO_NG2-CreER	Yes
2104	204	Male	CKO_NG2-CreER	Yes
2105	156	Female	CKO_NG2-CreER	Yes
2106	190	Female	CKO_NG2-CreER	Yes
2107	129	Female	CKO_NG2-CreER	Yes
2119	217	Female	CKO_NG2-CreER	Yes
2120	230	Female	CKO_NG2-CreER	Yes
2131	218	Female	CKO_NG2-CreER	Yes
2132	235	Male	CKO_NG2-CreER	Yes
2133	158	Male	CKO_NG2-CreER	Yes
2134	234	Female	CKO_NG2-CreER	Yes
2135	228	Female	CKO_NG2-CreER	Yes
2243	230	Male	CKO_NG2-CreER	Yes
2520	178	Female	CKO_NG2-CreER	Yes
733	188	Female	CKO_NG2-CreER_IGF1R(+/flox)	Uncertain
740	214	Male	CKO_NG2-CreER_IGF1R(+/flox)	Yes
742	167	Male	CKO_NG2-CreER_IGF1R(+/flox)	Uncertain
750	212	Female	CKO_NG2-CreER_IGF1R(+/flox)	No
860	198	Female	CKO_NG2-CreER_IGF1R(+/flox)	Yes
863	315	Female	CKO_NG2-CreER_IGF1R(+/flox)	Yes
865	198	Male	CKO_NG2-CreER_IGF1R(+/flox)	Yes
867	179	Female	CKO_NG2-CreER_IGF1R(+/flox)	No
868	276	Female	CKO_NG2-CreER_IGF1R(+/flox)	Yes
998	161	Male	CKO_NG2-CreER_IGF1R(+/flox)	Yes
1047	306	Female	CKO_NG2-CreER_IGF1R(+/flox)	No
1048	303	Female	CKO_NG2-CreER_IGF1R(+/flox)	Uncertain
1049	259	Female	CKO_NG2-CreER_IGF1R(+/flox)	Yes
1050	224	Male	CKO_NG2-CreER_IGF1R(+/flox)	Yes
1079	139	Male	CKO_NG2-CreER_IGF1R(+/flox)	Yes
1080	279	Female	CKO_NG2-CreER_IGF1R(+/flox)	Yes
1283	248	Male	CKO_NG2-CreER_IGF1R(+/flox)	Yes
1284	250	Female	CKO_NG2-CreER_IGF1R(+/flox)	No
1394	214	Male	CKO_NG2-CreER_IGF1R(+/flox)	Yes
1508	262	Female	CKO_NG2-CreER_IGF1R(+/flox)	Yes
1749	259	Female	CKO_NG2-CreER_IGF1R(+/flox)	Yes
1751	296	Female	CKO_NG2-CreER_IGF1R(+/flox)	Yes
1752	263	Female	CKO_NG2-CreER_IGF1R(+/flox)	Yes
1754	332	Male	CKO_NG2-CreER_IGF1R(+/flox)	Yes
2367	179	Female	CKO_NG2-CreER_IGF1R(+/flox)	Yes
2512	197	Female	CKO_NG2-CreER_IGF1R(+/flox)	Yes
920	162	Male	CKO_NG2-CreER_IGF1R(flox/flox)	No
1248	418	Female	CKO_NG2-CreER_IGF1R(flox/flox)	Yes
1250	367	Male	CKO_NG2-CreER_IGF1R(flox/flox)	Yes
1280	376	Female	CKO_NG2-CreER_IGF1R(flox/flox)	Yes
1390	343	Female	CKO_NG2-CreER_IGF1R(flox/flox)	Yes
1396	270	Male	CKO_NG2-CreER_IGF1R(flox/flox)	Uncertain
1398	273	Female	CKO_NG2-CreER_IGF1R(flox/flox)	No
1399	252	Female	CKO_NG2-CreER_IGF1R(flox/flox)	No
1474	286	Male	CKO_NG2-CreER_IGF1R(flox/flox)	No
1475	252	Male	CKO_NG2-CreER_IGF1R(flox/flox)	Uncertain
1476	350	Male	CKO_NG2-CreER_IGF1R(flox/flox)	Yes
1477	386	Female	CKO_NG2-CreER_IGF1R(flox/flox)	Yes
1478	405	Female	CKO_NG2-CreER_IGF1R(flox/flox)	Yes
1479	341	Female	CKO_NG2-CreER_IGF1R(flox/flox)	Yes
1611	294	Male	CKO_NG2-CreER_IGF1R(flox/flox)	Yes
1612	290	Male	CKO_NG2-CreER_IGF1R(flox/flox)	Yes
1613	195	Male	CKO_NG2-CreER_IGF1R(flox/flox)	No
1614	195	Male	CKO_NG2-CreER_IGF1R(flox/flox)	No
1615	285	Male	CKO_NG2-CreER_IGF1R(flox/flox)	Yes
1616	246	Male	CKO_NG2-CreER_IGF1R(flox/flox)	No
1919	285	Male	CKO_NG2-CreER_IGF1R(flox/flox)	Yes
1920	280	Male	CKO_NG2-CreER_IGF1R(flox/flox)	Yes
1921	285	Male	CKO_NG2-CreER_IGF1R(flox/flox)	Yes
1922	291	Male	CKO_NG2-CreER_IGF1R(flox/flox)	Yes
1923	180	Female	CKO_NG2-CreER_IGF1R(flox/flox)	No
1945	168	Female	CKO_NG2-CreER_IGF1R(flox/flox)	Uncertain
1946	227	Female	CKO_NG2-CreER_IGF1R(flox/flox)	Yes
1948	283	Male	CKO_NG2-CreER_IGF1R(flox/flox)	Yes
2113	302	Female	CKO_NG2-CreER_IGF1R(flox/flox)	Still alive
2114	302	Female	CKO_NG2-CreER_IGF1R(flox/flox)	Still alive
2115	302	Male	CKO_NG2-CreER_IGF1R(flox/flox)	Still alive
2116	302	Male	CKO_NG2-CreER_IGF1R(flox/flox)	Still alive
4958	292	Female	CKO_NG2-CreER_IGF1R(flox/flox)	No
4960	295	Female	CKO_NG2-CreER_IGF1R(flox/flox)	No
4961	295	Female	CKO_NG2-CreER_IGF1R(flox/flox)	No
4962	302	Female	CKO_NG2-CreER_IGF1R(flox/flox)	Still alive
5287	302	Female	CKO_NG2-CreER_IGF1R(flox/flox)	Still alive
5288	250	Female	CKO_NG2-CreER_IGF1R(flox/flox)	No
5292	311	Male	CKO_NG2-CreER_IGF1R(flox/flox)	No
5873	302	Male	CKO_NG2-CreER_IGF1R(flox/flox)	Still alive
6509	302	Female	CKO_NG2-CreER_IGF1R(flox/flox)	Still alive
6510	255	Female	CKO_NG2-CreER_IGF1R(flox/flox)	No
Notes* CKO_NG2-CreER_IGF1R(flox/flox) mice (#4958, #4960, #4961, #4962, #5287, #5288, #5292, #5873, #6509, #6510) were used for repeated tamoxifen data in Fig 2p.
Mice used for survival curve in Figure 2M.
ID	dpi	Gender	Genotype	Cell line grafted
3951	23	Female	NOD-SCID	CKO_NG2-CreER cell line
3952	26	Female	NOD-SCID	CKO_NG2-CreER cell line
3953	20	Male	NOD-SCID	CKO_NG2-CreER cell line
3955	25	Male	NOD-SCID	CKO_NG2-CreER cell line
3956	7	Male	NOD-SCID	CKO_NG2-CreER cell line
3957	27	Male	NOD-SCID	CKO_NG2-CreER cell line
3961	33	Male	NOD-SCID	CKO_NG2-CreER cell line
15213	35	Male	NOD-SCID	CKO_IGF1R KO+rescue cell line
15214	36	Male	NOD-SCID	CKO_IGF1R KO+rescue cell line
15215	39	Male	NOD-SCID	CKO_IGF1R KO+rescue cell line
15216	51	Male	NOD-SCID	CKO_IGF1R KO+rescue cell line
15217	57	Male	NOD-SCID	CKO_IGF1R KO+rescue cell line
3963	40	Female	NOD-SCID	CKO_NG2-CreER_IGF1R(flox/flox) cell line
3964	77	Female	NOD-SCID	CKO_NG2-CreER_IGF1R(flox/flox) cell line
3965	69	Female	NOD-SCID	CKO_NG2-CreER_IGF1R(flox/flox) cell line
3966	73	Female	NOD-SCID	CKO_NG2-CreER_IGF1R(flox/flox) cell line
3967	34	Female	NOD-SCID	CKO_NG2-CreER_IGF1R(flox/flox) cell line
3974	64	Male	NOD-SCID	CKO_NG2-CreER_IGF1R(flox/flox) cell line
3975	57	Male	NOD-SCID	CKO_NG2-CreER_IGF1R(flox/flox) cell line
Notes* dpi: days post injection.
Mice used for survival curve in Figure 2O.
ID	dpi	Gender	Genotype	Cell line grafted
14184	26	Male	NOD-SCID	sgRNA-Ctrl cell line
14185	26	Male	NOD-SCID	sgRNA-Ctrl cell line
14186	27	Male	NOD-SCID	sgRNA-Ctrl cell line
14187	29	Male	NOD-SCID	sgRNA-Ctrl cell line
14188	31	Male	NOD-SCID	sgRNA-Ctrl cell line
14189	32	Male	NOD-SCID	sgRNA-Ctrl cell line
14996	27	Male	NOD-SCID	sgRNA-IGF1R KO cell line
14997	29	Male	NOD-SCID	sgRNA-IGF1R KO cell line
14998	34	Male	NOD-SCID	sgRNA-IGF1R KO cell line
14999	35	Male	NOD-SCID	sgRNA-IGF1R KO cell line
15000	39	Male	NOD-SCID	sgRNA-IGF1R KO cell line
15001	39	Male	NOD-SCID	sgRNA-IGF1R KO cell line
15002	40	Male	NOD-SCID	sgRNA-IGF1R KO cell line
15003	41	Male	NOD-SCID	sgRNA-IGF1R KO cell line
Mice used for survival curve in Figure S3E.
ID	Age	Gender	Name	status
13496	49	Male	NOD-SCID (PDGFRαHigh)	dead
13497	87	Male	NOD-SCID (PDGFRαHigh)	dead
13498	94	Male	NOD-SCID (PDGFRαHigh)	dead
13499	108	Male	NOD-SCID (PDGFRαHigh)	dead
13502	101	Male	NOD-SCID (PDGFRαLow)	dead
13503	144	Male	NOD-SCID (PDGFRαLow)	dead
13504	170	Male	NOD-SCID (PDGFRαLow)	live
13506	170	Male	NOD-SCID (PDGFRαLow)	live
13506	170	Male	NOD-SCID (PDGFRαLow)	live
Mice used for Figure 3.
ID	Age	Gender	Name	Note
1635	98	Female	CKO_NG2-CreER
1636	98	Female	CKO_NG2-CreER
1637	98	Male	CKO_NG2-CreER
1747	43	Male	CKO_NG2-CreER
1748	43	Female	CKO_NG2-CreER
1750	43	Female	CKO_NG2-CreER
1621	98	Male	CKO_NG2-CreER_IGF1R(flox/flox)
1618	98	Male	CKO_NG2-CreER_IGF1R(flox/flox)
1620	98	Male	CKO_NG2-CreER_IGF1R(flox/flox)
1707	43	Female	CKO_NG2-CreER_IGF1R(flox/flox)
1745	43	Female	CKO_NG2-CreER_IGF1R(flox/flox)
1746	43	Male	CKO_NG2-CreER_IGF1R(flox/flox)
3210	98	Female	WT_NG2-CreER
3211	98	Female	WT_NG2-CreER
3212	98	Female	WT_NG2-CreER
2622	98	Female	WT_NG2-CreER_IGF1R(flox/flox)
2665	98	Female	WT_NG2-CreER_IGF1R(flox/flox)
2664	98	Female	WT_NG2-CreER_IGF1R(flox/flox)
3326	43	Female	WT_NG2-CreER
3677	43	Male	WT_NG2-CreER
3680	43	Male	WT_NG2-CreER
4356	43	Male	WT_NG2-CreER_IGF1R(flox/flox)
4357	43	Male	WT_NG2-CreER_IGF1R(flox/flox)
4666	43	Male	WT_NG2-CreER_IGF1R(flox/flox)
Mice used for Figure 4.
ID	Age	Gender	Name	Note
5994	5	NK	WT_MADM-NG2-Cre
5996	5	NK	WT_MADM-NG2-Cre
6001	5	NK	WT_MADM-NG2-Cre
6003	5	NK	WT_MADM-NG2-Cre
5997	5	NK	MADM_mutant-NG2-Cre
5998	5	NK	MADM_mutant-NG2-Cre
6000	5	NK	MADM_mutant-NG2-Cre
6002	5	NK	MADM_mutant-NG2-Cre
6124	10	Male	WT_MADM-NG2-Cre
6125	10	Male	WT_MADM-NG2-Cre
6128	10	Female	WT_MADM-NG2-Cre
6131	10	Male	WT_MADM-NG2-Cre
6126	10	Female	MADM_mutant-NG2-Cre
6127	10	Female	MADM_mutant-NG2-Cre
6129	10	Female	MADM_mutant-NG2-Cre
6132	10	Female	MADM_mutant-NG2-Cre
5788	30	Female	WT_MADM-NG2-Cre
5789	30	Female	WT_MADM-NG2-Cre
5794	30	Male	WT_MADM-NG2-Cre
5795	30	Male	WT_MADM-NG2-Cre
5773	30	Female	MADM_mutant-NG2-Cre
5778	30	Female	MADM_mutant-NG2-Cre
5779	30	Male	MADM_mutant-NG2-Cre
5780	30	Male	MADM_mutant-NG2-Cre
6226	30	Male	MADM-mutant-NG2-Cre_IGF1R(flox/flox)
6227	30	Male	MADM-mutant-NG2-Cre_IGF1R(flox/flox)
6228	30	Female	MADM-mutant-NG2-Cre_IGF1R(flox/flox)
6234	30	Female	MADM-mutant-NG2-Cre_IGF1R(flox/flox)
5796	60	Male	WT_MADM-NG2-Cre
5797	60	Male	WT_MADM-NG2-Cre
5798	60	Male	WT_MADM-NG2-Cre
5804	60	Female	WT_MADM-NG2-Cre
5775	60	Female	MADM_mutant-NG2-Cre
5791	60	Male	MADM_mutant-NG2-Cre
5799	60	Male	MADM_mutant-NG2-Cre
5800	60	Male	MADM_mutant-NG2-Cre
6229	60	Male	MADM-mutant-NG2-Cre_IGF1R(flox/flox)
6230	60	Male	MADM-mutant-NG2-Cre_IGF1R(flox/flox)
6231	60	Female	MADM-mutant-NG2-Cre_IGF1R(flox/flox)
6232	60	Male	MADM-mutant-NG2-Cre_IGF1R(flox/flox)
Mice used for Figures 5 and S7D.
ID	Age	Gender	Name	Note
7844	103	Female	CKO_Nestin-CreER
7852	103	Female	CKO_Nestin-CreER
7853	103	Female	CKO_Nestin-CreER
5465	73	Female	CKO_Nestin-CreER
6015	73	Female	CKO_Nestin-CreER
6659	73	Male	CKO_Nestin-CreER
6274	73	Female	CKO_Nestin-CreER
6271	73	Male	CKO_Nestin-CreER
6022	73	Female	CKO_Nestin-CreER_IGF1R(flox/flox)
6027	73	Female	CKO_Nestin-CreER_IGF1R(flox/flox)
6030	73	Male	CKO_Nestin-CreER_IGF1R(flox/flox)
6031	73	Male	CKO_Nestin-CreER_IGF1R(flox/flox)
3114	68	Male	WT_Nestin-CreER
7406	73	Female	WT_Nestin-CreER
7407	73	Female	WT_Nestin-CreER
8995	58	Male	CKO_Nestin-CreER
8996	58	Male	CKO_Nestin-CreER
9000	58	Male	CKO_Nestin-CreER
9004	58	Female	CKO_Nestin-CreER
8781	58	Male	CKO_Nestin-CreER_IGF1R(flox/flox)
8782	58	Male	CKO_Nestin-CreER_IGF1R(flox/flox)
8783	58	Female	CKO_Nestin-CreER_IGF1R(flox/flox)
8784	58	Female	CKO_Nestin-CreER_IGF1R(flox/flox)
8540	43	Female	CKO_Nestin-CreER
6655	43	Female	CKO_Nestin-CreER
6417	43	Male	CKO_Nestin-CreER
6419	43	Female	CKO_Nestin-CreER
6668	43	Male	CKO_Nestin-CreER
6033	43	Male	CKO_Nestin-CreER_IGF1R(flox/flox)
6665	43	Male	CKO_Nestin-CreER_IGF1R(flox/flox)
6362	43	Male	CKO_Nestin-CreER_IGF1R(flox/flox)
6267	43	Male	CKO_Nestin-CreER_IGF1R(flox/flox)
3394	33	Male	WT_Nestin-CreER
3395	33	Male	WT_Nestin-CreER
3396	33	Male	WT_Nestin-CreER
Mice used for Figures 6P and 6Q.
ID	dpi	Gender	Genotype	Note
9534	14	Male	NOD-SCID	Mir-Luc
9535	14	Male	NOD-SCID	Mir-Luc
9536	14	Male	NOD-SCID	Mir-Luc
9541	14	Male	NOD-SCID	Mir-IGF1R
9542	14	Male	NOD-SCID	Mir-IGF1R
9543	14	Male	NOD-SCID	Mir-IGF1R
Notes* dpi: days post injection.
Mice used for survival curve in Figure 6S.
ID	Age	Gender	Name	status
13484	97	Male	NOD-SCID (IGF1RHigh)	dead
13485	99	Male	NOD-SCID (IGF1RHigh)	dead
13486	101	Male	NOD-SCID (IGF1RHigh)	dead
13487	106	Male	NOD-SCID (IGF1RHigh)	dead
13488	120	Male	NOD-SCID (IGF1RHigh)	live
13490	88	Male	NOD-SCID (IGF1RLow)	dead
13491	120	Male	NOD-SCID (IGF1RLow)	live
13492	120	Male	NOD-SCID (IGF1RLow)	live
13493	120	Male	NOD-SCID (IGF1RLow)	live
13494	120	Male	NOD-SCID (IGF1RLow)	live
13495	120	Male	NOD-SCID (IGF1RLow)	live
Mice used for survival curve in Figure 6T.
ID	Age	Gender	Name	status
13307	34	Male	NOD-SCID (IGF1RHigh)	dead
13308	34	Male	NOD-SCID (IGF1RHigh)	dead
13309	37	Male	NOD-SCID (IGF1RHigh)	dead
13310	37	Male	NOD-SCID (IGF1RHigh)	dead
13311	31	Male	NOD-SCID (IGF1RHigh)	dead
13312	39	Male	NOD-SCID (IGF1RHigh)	dead
13313	40	Male	NOD-SCID (IGF1RHigh)	dead
13314	38	Male	NOD-SCID (IGF1RLow)	dead
13315	38	Male	NOD-SCID (IGF1RLow)	dead
13316	50	Male	NOD-SCID (IGF1RLow)	live
13317	50	Male	NOD-SCID (IGF1RLow)	live
13318	50	Male	NOD-SCID (IGF1RLow)	live
13319	50	Male	NOD-SCID (IGF1RLow)	live
Mice used for Figure 8F.
ID	dpi	Gender	Genotype	Note
14028	15	Male	NOD-SCID	Vehicle (50mg/dose/day)
14029	16	Male	NOD-SCID	Vehicle (50mg/dose/day)
14030	27	Male	NOD-SCID	Vehicle (50mg/dose/day)
14031	29	Male	NOD-SCID	Vehicle (50mg/dose/day)
14032	34	Male	NOD-SCID	Vehicle (50mg/dose/day)
14034	26	Male	NOD-SCID	PPP (50mg/dose/day)
14035	30	Male	NOD-SCID	PPP (50mg/dose/day)
14036	31	Male	NOD-SCID	PPP (50mg/dose/day)
14037	33	Male	NOD-SCID	PPP (50mg/dose/day)
14038	44	Male	NOD-SCID	PPP (50mg/dose/day)
14040	23	Male	NOD-SCID	PB-020(50mg/dose/day)
14041	32	Male	NOD-SCID	PB-020(50mg/dose/day)
14042	34	Male	NOD-SCID	PB-020(50mg/dose/day)
14043	40	Male	NOD-SCID	PB-020(50mg/dose/day)
14044	41	Male	NOD-SCID	PB-020(50mg/dose/day)
14045	43	Male	NOD-SCID	PB-020(50mg/dose/day)
Notes* dpi: days post injection.
Mice used for Figure 8J.
ID	dpi	Gender	Genotype	Note
15204	21	Male	NOD-SCID	Vehicle (50mg/dose/day)
15205	21	Male	NOD-SCID	Vehicle (50mg/dose/day)
15026	21	Male	NOD-SCID	Vehicle (50mg/dose/day)
15207	21	Male	NOD-SCID	Vehicle (50mg/dose/day)
15208	21	Male	NOD-SCID	Vehicle (50mg/dose/day)
15209	21	Male	NOD-SCID	Vehicle (50mg/dose/day)
15212	21	Male	NOD-SCID	PB-020(50mg/dose/day)
16573	21	Male	NOD-SCID	PB-020(50mg/dose/day)
16574	21	Male	NOD-SCID	PB-020(50mg/dose/day)
16575	21	Male	NOD-SCID	PB-020(50mg/dose/day)
16576	21	Male	NOD-SCID	PB-020(50mg/dose/day)
16577	21	Male	NOD-SCID	PB-020(50mg/dose/day)
Notes* dpi: days post injection.
Mice used for Figure S12.
ID	Age	Gender	Genotype	Note
16578	60	Male	C57/B6	Vehicle (50mg/twice/day, 3 days)
16579	60	Male	C57/B6	Vehicle (50mg/twice/day, 3 days)
16580	60	Male	C57/B6	Vehicle (50mg/twice/day, 3 days)
16581	60	Male	C57/B6	PB-020 (50mg/twice/day, 3 days)
16582	60	Male	C57/B6	PB-020 (50mg/twice/day, 3 days)
16583	60	Male	C57/B6	PB-020 (50mg/twice/day, 3 days)
