# Supplementary material for: Oncogenic State and Cell Identity Combinatorially Dictate the Susceptibility of Cells within Glioma Development Hierarchy to IGF1R Targeting
Source: Adv Sci (Weinh). 2020 Oct 1;7(21):2001724. doi: 10.1002/advs.202001724 (PMC7610337; doi:10.1002/advs.202001724)
Supplement: Supplementary file 8 — Supplemental Table 7 [file ADVS-7-2001724-s008.xlsx]

## Sheet: Sheet1
Table S7. Raw Data obtained from all experiments in this paper.
Figure 3C.The quantification of BrdU+ cells among all the tdTomato labeled Olig2+ cells with the four different genotypes shown after the acute stage experiments.
The quantification in Olfactory bulb.
					T-Test
Genotype		Mean	+/- SEM	# Mice	vs. CKO	vs. CKO_IGF1R(-/-)		vs. WT	Brdu+,tdT+,Olig2+		tdT+,Olig2+
CKO		0.4383	0.01723	3	/	/		/	2019		4635
CKO_IGF1R(-/-)		0.4007	0.02916	3	ns 0.1642	/		/	1460		3635
WT		0.1913	0.02899	3	*** 0.0009	/		/	563		2903
WT_IGF1R(-/-)		0.2737	0.04116	3	/	/		ns 0.0886	976		3510
The quantification in cotex.
					T-Test
Genotype		Mean	+/- SEM	# Mice	vs. CKO	vs. CKO_IGF1R(-/-)		vs. WT	Brdu+,tdT+,Olig2+		tdT+,Olig2+
CKO		0.4037	0.01267	3	/	/		/	3029		5440
CKO_IGF1R(-/-)		0.309	0.04562	3	ns 0.0581	/		/	1702		5448
WT		0.128	0.01442	3	**** <0.0001	/		/	334		2758
WT_IGF1R(-/-)		0.127	0.02358	3	/	/		ns 0.4864	384		2995
The quantification in corpus callosum.
					T-Test
Genotype		Mean	+/- SEM	# Mice	vs. CKO	vs. CKO_IGF1R(-/-)		vs. WT	Brdu+,tdT+,Olig2+		tdT+,Olig2+
CKO		0.4787	0.01602	3	/	/		/	1235		2574
CKO_IGF1R(-/-)		0.3727	0.06205	3	ns 0.0867	/		/	952		2566
WT		0.2307	0.00762	3	**** <0.0001	/		/	290		1264
WT_IGF1R(-/-)		0.2183	0.02483	3	/	/		ns 0.3298	353		1639
Figure 3D.The quantification of BrdU+ cells among all the tdTomato labeled Olig2+ cells with the four different genotypes shown after the long-term stage experiments.
The quantification in Olfactory bulb.
					T-Test
Genotype		Mean	+/- SEM	# Mice	vs. CKO	vs. CKO_IGF1R(-/-)		vs. WT	Brdu+,tdT+,Olig2+		tdT+,Olig2+
CKO		0.1477	0.01683	3	/	/		/	2329		15460
CKO_IGF1R(-/-)		0.08267	0.009701	3	* 0.0143	/		/	1172		14261
WT		0.1697	0.01906	3	/	** 0.0076		/	863		4196
WT_IGF1R(-/-)		0.1403	0.0185	3	/	/		ns 0.1657	613		4340
The quantification in cotex.
					T-Test
Genotypes		Mean	+/- SEM	# Mice	vs. CKO	vs. CKO_IGF1R(-/-)		vs. WT	Brdu+,tdT+,Olig2+		tdT+,Olig2+
CKO		0.051	0.009539	3	/	/		/	462		9275
CKO_IGF1R(-/-)		0.02867	0.0008819	3	* 0.0401	/		/	261		9112
WT		0.1277	0.005175	3	/	**** <0.0001		/	294		2289
WT_IGF1R(-/-)		0.1177	0.02027	3	/	/		ns 0.3288	188		1598
The quantification in corpus callosum.
					T-Test
Genotype		Mean	+/- SEM	# Mice	vs. CKO	vs. CKO_IGF1R(-/-)		vs. WT	Brdu+,tdT+,Olig2+		tdT+,Olig2+
CKO		0.169	0.009609	3	/	/		/	828		4910
CKO_IGF1R(-/-)		0.08267	0.00636	3	*** 0.0008	/		/	350		4191
WT		0.2223	0.01074	3	/	*** 0.0002		/	233		1033
WT_IGF1R(-/-)		0.264	0.02397	3	/	/		ns 0.0939	199		767
Figure 3G.The relative abundance of the indicated subpopulations shown after the actue stage experiments.
The quantification of OPC (PDGFRα+ cells).
					T-Test
Genotype		Mean	+/- SEM	# Mice	vs. CKO	vs. CKO_IGF1R(-/-)		vs. WT	PDGFRα+,tdT+		tdT+
CKO		0.7657	0.03295	3	/	/		/	2789		6730
CKO_IGF1R(-/-)		0.75	0.0197	3	ns 0.3518	/		/	2903		6212
WT		0.557	0.02558	3	/	/		/	1810		5886
WT_IGF1R(-/-)		0.5847	0.004372	3	/	/		ns 0.1730	2062		6723
The quantification of new oligo (PDGFRα+ and CC1+ cells).
					T-Test
Genotype		Mean	+/- SEM	# Mice	vs. CKO	vs. CKO_IGF1R(-/-)		vs. WT	PDGFRα+,CC1+,tdT+		tdT+
CKO		0.04567	0.005783	3	/	/		/	156		6730
CKO_IGF1R(-/-)		0.053	0.004619	3	ns 0.1890	/		/	194		6212
WT		0.029	0.003606	3	/	/		/	90		5886
WT_IGF1R(-/-)		0.04067	0.005207	3	/	/		ns 0.0696	135		6723
The quantification of mature oligo (CC1+ cells).
					T-Test
Genotype		Mean	+/- SEM	# Mice	vs. CKO	vs. CKO_IGF1R(-/-)		vs. WT	CC1+,tdT+	tdT+
CKO		0.1883	0.03589	3	/	/		/	777	6730
CKO_IGF1R(-/-)		0.1963	0.02109	3	ns 0.4285	/		/	908	6212
WT		0.411	0.02223	3	/	/		/	1368	5886
WT_IGF1R(-/-)		0.3747	0.008969	3	/	/		ns 0.1023	1369	6723
Figure 3G. The relative abundance of the indicated subpopulations shown after the long-term stage experiments.
The quantification of OPC (PDGFRa+ cells).
					T-Test
Genotype		Mean	+/- SEM	# Mice	vs. CKO	vs. CKO_IGF1R(-/-)		vs. WT	PDGFRα+,tdT+		tdT+
CKO		0.8277	0.0167	3	/	/		/	4640		12633
CKO_IGF1R(-/-)		0.7553	0.006489	3	** 0.0078	/		/	4123		10900
WT		0.66	0.05774	3	/	/		/	1190		5975
WT_IGF1R(-/-)		0.64	0.03	3	/	/		ns 0.3870	1275		8398
The quantification of new oligo (PDGFRa+ and CC1+ cells).
					T-Test
Genotypes		Mean	+/- SEM	# Mice	vs. CKO	vs. CKO_IGF1R(-/-)		vs. WT	PDGFRα+,CC1+,tdT+		tdT+
CKO		0.06933	0.006766	3	/	/		/	356		12633
CKO_IGF1R(-/-)		0.108	0.01375	3	* 0.0326	/		/	517		10900
WT		0.06333	0.01453	3	/	/		/	151		5975
WT_IGF1R(-/-)		0.09	0.01528	3	/	/		ns 0.1373	103		8398
The quantification of mature oligo (CC1+ cells).
					T-Test
Genotype		Mean	+/- SEM	# Mice	vs. CKO	vs. CKO_IGF1R(-/-)		vs. WT	CC1+,tdT+	tdT+
CKO		0.103	0.009539	3	/	/		/	883	12633
CKO_IGF1R(-/-)		0.1367	0.00928	3	* 0.0323	/		/	1169	10900
WT		0.2733	0.06741	3	/	/		/	565	5975
WT_IGF1R(-/-)		0.27	0.02887	3	/	/		ns 0.4831	616	8398
Figure 4D. The abundance of each genotype of Olig2+ cells among all the OPC-lineage cells in the MADM-mutant models at the four developmental time points as indicated.
	GFP+ cells			tdTomato+ cells			Double colored cells			Unlabled cells			Each genotype of Olig2+ cells
Time point	Mean	+/- SEM	# Mice	Mean	+/- SEM	# Mice	Mean	+/- SEM	# Mice	Mean	+/- SEM	# Mice	GFP+	tdT+	Unlabled	Double colored
P5	0.003727	0.0003599	4	0.002225	0.0003728	4	0.01278	0.0006803	4	0.9813	0.0005729	4	159	95	41925	545
P10	0.01626	0.001815	4	0.001843	0.0002698	4	0.01135	0.002996	4	0.9705	0.00126	4	520	61	32030	403
P30	0.1897	0.032	4	0.007301	0.002547	4	0.02957	0.004296	4	0.7783	0.039	4	3226	123	14014	530
P60	0.5512	0.0556	4	0.001113	0.0001737	4	0.02164	0.001814	4	0.426	0.05415	4	9725	21	8089	403
Figure 4E. The abundance of each genotype of Olig2+ cells among all the OPC-lineage cells in the MADM-WT models at the four developmental time points as indicated.
	GFP+ cells			tdTomato+ cells			Double colored cells			Unlabled cells			Each genotype of Olig2+ cells
Time point	Mean	+/- SEM	# Mice	Mean	+/- SEM	# Mice	Mean	+/- SEM	# Mice	Mean	+/- SEM	# Mice	GFP+	tdT+	Unlabled	Double colored
P5	0.002378	0.0004645	4	0.001928	0.0002777	4	0.01152	0.0007208	4	0.9842	0.0007254	4	99	84	41333	484
P10	0.004234	0.0003327	4	0.002177	0.0002344	4	0.015	0.00255	4	0.9786	0.002865	4	129	66	29187	452
P30	0.004219	0.0005549	4	0.003204	0.0009349	4	0.03371	0.003038	4	0.9589	0.004104	4	63	48	14375	497
P60	0.004903	0.0005579	4	0.003641	0.0006822	4	0.04879	0.005827	4	0.9427	0.006302	4	75	55	14366	709
Figure 4F. The abundance of each genotype of Olig2+ cells among all the OPC-lineage cells in the MADM-mutant-IGF1R models at the four developmental time points as indicated.
	GFP+ cells			tdTomato+ cells			Double colored cells			Unlabled cells			Each genotype of Olig2+ cells
Time point	Mean	+/- SEM	# Mice	Mean	+/- SEM	# Mice	Mean	+/- SEM	# Mice	Mean	+/- SEM	# Mice	GFP+	tdT+	Unlabled	Double colored
P5	0.004491	0.0004263	4	0.003978	0.0005493	4	0.007717	0.001076	4	0.9838	0.001566	4	165	146	31967	285
P10	0.006673	0.0008132	4	0.00122	0.0001002	4	0.007514	0.001272	4	0.9827	0.001464	4	202	37	29983	235
P30	0.0379	0.003565	4	0.002518	0.0003875	4	0.02587	0.001996	4	0.9337	0.004402	4	530	35	13215	365
P60	0.09783	0.008407	4	0.002169	0.0004917	4	0.04767	0.003287	4	0.8523	0.01088	4	1353	31	12025	664
Figure 4G. The G/R ratios of MADM-labeled Olig2+ cells from the brains of the three models analyzed at the four development time points indicated.
		P5					T-Test				P10					T-Test				P30					T-Test				P60					T-Test
Genotype		Mean	+/- SEM	# Mice	GFP+	tdT+	vs. MADM-muatnt		vs. MADM-mutant-IGF1R		Mean	+/- SEM	# Mice	GFP+	tdT+	vs. MADM-muatnt		vs. MADM-mutant-IGF1R		Mean	+/- SEM	# Mice	GFP+	tdT+	vs. MADM-muatnt		vs. MADM-mutant-IGF1R		Mean	+/- SEM	# Mice	GFP+	tdT+	vs. MADM-muatnt		vs. MADM-mutant-IGF1R
MADM-WT		1.216	0.1579	4	99	84	ns 0.0637		ns 0.4028		1.968	0.1201	4	129	66	** 0.0017		** 0.0058		1.52	0.2675	4	63	48	*** 0.0006		**** <0.00001		1.416	0.1291	4	75	55	*** 0.0005		** 0.0035
MADM-mutant		1.818	0.3017	4	159	95	/		/		9.433	1.592	4	520	61	/		/		30.21	4.992	4	3226	123	/		/		528	87.84	4	9725	21	/		/
MADM-mutant-IGF1R		1.168	0.1048	4	165	146	* 0.0439		/		5.67	1.024	4	202	37	* 0.047		/		15.71	1.59	4	530	35	* 0.0163		/		53.95	13.11	4	1353	31	*** 0.0009		/
Figure 4H. The density of all OPC-lineage cells from the brains of the three models analyzed at the four development time points indicated.
		P5					T-Test				P10					T-Test				P30					T-Test				P60					T-Test
Genotype		Mean	+/- SEM	# Mice	Olig2+	Area(μm2)	vs. MADM-muatnt		vs. MADM-mutant-IGF1R		Mean	+/- SEM	# Mice	Olig2+	Area(μm2)	vs. MADM-muatnt		vs. MADM-mutant-IGF1R		Mean	+/- SEM	# Mice	Olig2+	Area(μm2)	vs. MADM-muatnt		vs. MADM-mutant-IGF1R		Mean	+/- SEM	# Mice	Olig2+	Area(μm2)	vs. MADM-muatnt		vs. MADM-mutant-IGF1R
MADM-WT		1070	39.29	4	41996	3.92189e+07	ns 0.3500		** 0.0091		760.7	81.89	4	29834	3.92189e+07	ns 0.2533		ns 0.4352		382	44.39	4	14983	3.92189e+07	ns 0.1893		ns 0.3326		387.7	58.83	4	15205	3.92189e+07	ns 0.2105		ns 0.3345
MADM-mutant		1089	23.45	4	42724	3.92189e+07	/		/		841.8	82.12	4	33014	3.92189e+07	/		/		453.8	61.06	4	17798	3.92189e+07	/		/		465	67.5	4	18238	3.92189e+07	/		/
MADM-mutant-IGF1R		938.1	11.87	4	36793	3.92189e+07	*** 0.0006		/		778	59.72	4	30511	3.92189e+07	ns 0.2764		/		360.7	15.16	4	14145	3.92189e+07	ns 0.0948		/		358.8	25.78	4	12025	3.92189e+07	ns 0.0960		/
Figure 5C. The percentage of BrdU+ cells among all tdTomato+/Sox9+ mutant cells in the SVZ from the two models at three different time points as indicated.
		CKO_Nestin-CreER			CKO_Nestin-CreER-IGF1R(-/-)			T-Test		CKO_Nestin-CreER			CKO_Nestin-CreER-IGF1R(-/-)
Time point		Mean	+/- SEM	# Mice	Mean	+/- SEM	# Mice	P-Value	Sig.	Brdu+,tdT+,Sox9+		tdT+,Sox9+	Brdu+,tdT+,Sox9+		tdT+,Sox9+
P43		0.06203	0.003911	4	0.06141	0.004863	4	0.462	ns	72		1167	81		1296
P58		0.06294	0.002377	4	0.06062	0.002828	4	0.2762	ns	78		1241	73		1214
P73		0.07614	0.01437	3	0.08311	0.007535	4	0.3304	ns	85		1190	109		1296
Figure 5D.The density of BrdU+/tdTomato+/Sox9+ proliferating mutant NSCs in the SVZ from the two models at three different time points as indicated.
		CKO_Nestin-CreER			CKO_Nestin-CreER-IGF1R(-/-)			T-Test		CKO_Nestin-CreER			CKO_Nestin-CreER-IGF1R(-/-)
Time point		Mean	+/- SEM	# Mice	Mean	+/- SEM	# Mice	P-Value	Sig.	Brdu+,tdT+,Sox9+		Area(μm2)	Brdu+,tdT+,Sox9+		Area(μm2)
P43		20.35	2.112	4	19.15	2.511	4	0.3641	ns	72		3.5847e+06	81		4.18447e+06
P58		19.91	1.269	4	20.36	1.975	4	0.4272	ns	78		3.96183e+06	73		3.27042e+06
P73		20.69	0.8128	3	22.42	2.282	4	0.2815	ns	85		4.11629e+06	109		4.74111e+06
Figure 5E. The density of all BrdU+ proliferating cells in the SVZ from the two models at three different time points as indicated.
		CKO_Nestin-CreER			CKO_Nestin-CreER-IGF1R(-/-)			T-Test		CKO_Nestin-CreER		CKO-IGF1R(-/-)
Time point		Mean	+/- SEM	# Mice	Mean	+/- SEM	# Mice	P-Value	Sig.	BrdU+	Area(μm2)	BrdU+	Area(μm2)
P43		74.24	11.4	4	64.98	6.271	4	0.2518	ns	261	3.5847e+06	274	4.18447e+06
P58		62.52	3.543	4	63.68	5.125	4	0.4293	ns	245	3.96183e+06	232	3.27042e+06
P73		62.88	22.84	3	60.99	12.29	4	0.4701	ns	254	4.11629e+06	270	4.74111e+06
Figure 5F. The percentage of mutant granule neurons among all neurons in the OB from the two models indicated.
		CKO_Nestin-CreER			CKO_Nestin-CreER-IGF1R(-/-)			T-Test		CKO_Nestin-CreER		CKO-IGF1R(-/-)
Time point		Mean	+/- SEM	# Mice	Mean	+/- SEM	# Mice	P-Value	Sig.	NeuN+,tdT+	tdT+	NeuN+,tdT+	tdT+
P43		50.36	0.5982	4	52.81	1.239	4	0.0625	ns	3484	6922	3482	6595
P58		41.26	0.584	4	41.42	1.599	4	0.4631	ns	4938	11969	4733	11396
P73		26.01	2.447	4	28.08	1.165	4	0.2369	ns	3388	12983	3494	12449
Figure 5G. The percentage of proliferating mutant OPCs in the CC next to the SVZ.
		CKO_Nestin-CreER			CKO_Nestin-CreER-IGF1R(-/-)			T-Test		CKO_Nestin-CreER			CKO_Nestin-CreER-IGF1R(-/-)
Time point		Mean	+/- SEM	# Mice	Mean	+/- SEM	# Mice	P-Value	Sig.	Brdu+,tdT+,Olig2+		tdT+,Olig2+	Brdu+,tdT+,Olig2+		tdT+,Olig2+
P43		0.2699	0.0218	4	0.2476	0.0137	4	0.21	ns	191		691	117		475
P58		0.3476	0.006737	4	0.2429	0.01501	4	0.0004	***	506		1456	291		1195
P73		0.358	0.01071	3	0.2467	0.01497	4	0.0012	**	1037		2884	718		2929
Figure 5H. The density of proliferating mutant OPCs in the CC next to the SVZ.
		CKO_Nestin-CreER			CKO_Nestin-CreER-IGF1R(-/-)			T-Test		CKO_Nestin-CreER			CKO_Nestin-CreER-IGF1R(-/-)
Time point		Mean	+/- SEM	# Mice	Mean	+/- SEM	# Mice	P-Value	Sig.	Brdu+,tdT+,Olig2+		Area(μm2)	Brdu+,tdT+,Olig2+		Area(μm2)
P43		43.08	3.57	4	31.98	1.328	4	0.0134	*	191		4.4473e+06	117		3.66795e+06
P58		125.4	1.416	4	88.71	4.129	4	<0.0001	****	506		4.03891e+06	291		3.26318e+06
P73		165.2	22.08	3	100.6	6.821	4	0.0119	*	1037		6.30835e+06	718		7.11538e+06
Figure 5L. The percentage of PDGFRα+ cells among all tdT+ cells in adult NSC from the two models indicated.
		CKO_Nestin-CreER			CKO_Nestin-CreER-IGF1R(-/-)			T-Test
		Mean	+/- SEM	number	Mean	+/- SEM	number	P-Value	Sig.
		0.02356	0.003257	6	0.01379	0.001776	6	0.0136	*
The percentage of Nestin+ cells among all tdT+ cells in adult NSC from the two models indicated.
		CKO_Nestin-CreER			CKO_Nestin-CreER-IGF1R(-/-)			T-Test
		Mean	+/- SEM	number	Mean	+/- SEM	number	P-Value	Sig.
		0.1903	0.03549	3	0.1701	0.02929	3	0.3422	ns
Figure 6P and 6Q. In (P) is the relative ratio of Mir-expressing tumor cells normalized to that expressing nPhiYFP, and in (Q) is the percentage of OPC-like (Olig2+) tumor cells among all GFP+ cells.
			Mir-Luc			Mir-IGF1R			T-Test
			Mean	+/- SEM	# Mice	Mean	+/- SEM	# Mice	P-Value	Sig.		Mir-Luc	Mir-IGF1R		Mir-Luc	Mir-IGF1R
GFP/PhiYFP ratio			15.48	4.593	3	3.633	0.3177	3	0.0308	*	GFP+	407	232	GFP+	337	272
GFP+,Olig2+ cells %			0.4153	0.005475	3	0.2676	0.02896	3	0.0037	**	PhiYFP+	36	61	GFP+,Olig2+	140	80
Figure 8J. The percentage of proliferate OPC-like (Olig2+) tumor cells and the percentage of OPC-like (Olig2+) tumor cells after treatment were quantified respectively.
			Vehicle			PB-020			T-Test
			Mean	+/- SEM	# Mice	Mean	+/- SEM	# Mice	P-Value	Sig.
Olig2+Ki67+,hNA+ cells %			0.9291	0.0206	6	0.7929	0.04457	6	0.0098	**
Olig2+ hNA+ cells %			0.8218	0.02002	6	0.7281	0.031306	6	0.0153	*
Figure S7D.The percentage of mutant OPC among all labeled mutant cells in multiple brain regions at three different time points after tamoxifen treatment.
			OB (peri)					T-Test(vs. P73 WT)		OB (core)					T-Test(vs. P73 WT)		Ctx (M)					T-Test(vs. P73 WT)		Ctx (S)					T-Test(vs. P73 WT)		Ctx (Pir)					T-Test(vs. P73 WT)		CC (next to SVZ)					T-Test(vs. P73 WT)		L-SVZ
Genotype			Mean	+/- SEM	# Mice	Pα+,tdT+	tdT+	P-Value	Sig.	Mean	+/- SEM	# Mice	Pα+,tdT+	tdT+	P-Value	Sig.	Mean	+/- SEM	# Mice	Pα+,tdT+	tdT+	P-Value	Sig.	Mean	+/- SEM	# Mice	Pα+,tdT+	tdT+	P-Value	Sig.	Mean	+/- SEM	# Mice	Pα+,tdT+	tdT+	P-Value	Sig.	Mean	+/- SEM	# Mice	Pα+,tdT+	tdT+	P-Value	Sig.	Mean	+/- SEM	# Mice	Pα+,tdT+	tdT+
P73(WT-Nestin-CreER)			0.003873	0.0006335	3	6	1498			0.003951	0.0004924	3	6	1565			0.0514	0.01755	3	8	155			0.03932	0.01967	3	7	152			0.01985	0.01343	3	3	170			0.0383	0.004553	3	10	277			0.03596	0.007733	3	19	490
P43(CKO-Nestin-CreER)			0.008558	0.003825	3	10	1241	0.1468	ns	0.008545	0.0003906	3	10	1165	0.0009	***	0.07108	0.02658	3	10	147	0.285	ns	0.0327	0.004925	3	5	155	0.3802	ns	0.04087	0.02191	3	5	122	0.2296	ns	0.124	0.0239	3	20	150	0.0122	*	0.06027	0.005149	3	29	473
P73(CKO-Nestin-CreER)			0.007123	0.001451	3	11	1544	0.0547	ns	0.009338	0.002028	3	14	1545	0.0306	*	0.2772	0.03933	3	50	177	0.0032	**	0.1512	0.0373	3	29	194	0.0284	*	0.07614	0.01602	3	14	177	0.0273	*	0.4619	0.04101	3	200	443	0.0003	***	0.3632	0.02122	3	291	789
P103(CKO-Nestin-CreER)			0.01582	0.003473	3	23	1448	0.0138	*	0.003699	0.0004943	3	7	1888	0.3686	ns	0.4363	0.05781	3	165	372	0.0016	**	0.1324	0.02943	3	38	252	0.0291	*	0.4348	0.06339	3	219	523	0.0015	**	0.2892	0.02591	3	186	638	0.0003	***	0.4678	0.008575	3	360	770
[truncated: 30 more columns]
